# Supplementary material for: Flavor Chemical Profiles of Cabernet Sauvignon Wines: Six Vintages from 2013 to 2018 from the Eastern Foothills of the Ningxia Helan Mountains in China
Source: Foods. 2021 Dec 23;11(1):22. doi: 10.3390/foods11010022 (PMC8750599; doi:10.3390/foods11010022)
Supplement: Supplementary file 1 [file foods-11-00022-s001.zip]

Archive with 1 entries (1 files):
- foods-1486843-supplementary.xlsx
