# Supplementary material for: Flavor Chemical Profiles of Cabernet Sauvignon Wines: Six Vintages from 2013 to 2018 from the Eastern Foothills of the Ningxia Helan Mountains in China
Source: Foods. 2021 Dec 23;11(1):22. doi: 10.3390/foods11010022 (PMC8750599; doi:10.3390/foods11010022)
Supplement: Supplementary file 1 [file foods-11-00022-s001.zip › foods-1486843-supplementary.xlsx]

## Sheet: Table S1 Sample information
Table S1 Details of the Wines in the Study from the Eastern Foot of Helan Mountain of Ningxia, California, and Bordeaux, Including the Regions of Origin Vintages, and the Oenological Parameters
wine no.	regions	years	pH	titratable acidity (g/L tartaric acid)	alcohol content (v/v %)
13HSP1	Hongsipu(China)	2013	3.65	5.3375	13.245
14HSP1	Hongsipu(China)	2014	3.75	5.6125	11.59
16HSP1	Hongsipu(China)	2016	3.71333	6.125	14.94
17HSP1	Hongsipu(China)	2017	3.73333	5.325	14.03
15QTX1	Qingtongxia(China)	2015	3.78667	4.7125	14.27
16QTX1	Qingtongxia(China)	2016	3.75	4.85	13.065
17QTX1	Qingtongxia(China)	2017	3.65667	5.6375	13.215
18QTX1	Qingtongxia(China)	2018	3.67	5.95	14.68
16QTX2	Qingtongxia(China)	2016	3.82667	5.2	13.895
17QTX2	Qingtongxia(China)	2017	3.78333	5.2	12.63
18QTX2	Qingtongxia(China)	2018	3.9	5.2125	13.3
14QTX1	Qingtongxia(China)	2014	3.65667	6.675	15.175
15QTX2	Qingtongxia(China)	2015	3.55667	5.9125	13.15
16QTX3	Qingtongxia(China)	2016	3.68667	5.925	14.075
17QTX3	Qingtongxia(China)	2017	3.52	7.0125	13.925
18QTX3	Qingtongxia(China)	2018	3.96	6.525	15.49
16QTX4	Qingtongxia(China)	2016	3.82	5.7875	13.945
14QTX2	Qingtongxia(China)	2014	3.65	5.0125	13.125
17QTX4	Qingtongxia(China)	2017	3.77333	4.9	12.97
14QTX3	Qingtongxia(China)	2014	3.73	4.8125	15.15
15QTX3	Qingtongxia(China)	2015	3.53333	5.925	12.455
16QTX5	Qingtongxia(China)	2016	3.61	5.625	13.81
17QTX5	Qingtongxia(China)	2017	3.49667	6.3	14.36
16QTX6	Qingtongxia(China)	2016	3.49667	6.25	13.955
17QTX6	Qingtongxia(China)	2017	3.48333	6.125	13.53
16QTX7	Qingtongxia(China)	2016	3.79333	5.425	13.995
17QTX7	Qingtongxia(China)	2017	3.70667	5.4375	13.855
16QTX8	Qingtongxia(China)	2016	3.72333	6	14.63
17QTX8	Qingtongxia(China)	2017	3.45	7.1375	14.815
17QTX9	Qingtongxia(China)	2017	3.54	6.4	14.685
17QTX10	Qingtongxia(China)	2017	3.68333	6.85	14.865
18QTX4	Qingtongxia(China)	2018	3.67333	7.0375	14.47
14QTX4	Qingtongxia(China)	2014	3.93667	5.3625	13.83
16QTX9	Qingtongxia(China)	2016	3.96667	5.2125	14.895
16QTX10	Qingtongxia(China)	2016	3.95333	5.275	14.93
16QTX11	Qingtongxia(China)	2016	3.91	5.8875	13.08
17QTX11	Qingtongxia(China)	2017	3.88333	5.7375	14.945
16QTX12	Qingtongxia(China)	2016	4.14667	5.525	14.19
18QTX5	Qingtongxia(China)	2018	4.06333	5.1375	14.115
17YN1	Yongning(China)	2017	4.11667	4.8375	13.655
16YN1	Yongning(China)	2016	3.77	5.7875	13.23
17YN2	Yongning(China)	2017	3.75	5.5875	12.075
18YN1	Yongning(China)	2018	3.80333	5.95	12.805
13YN1	Yongning(China)	2013	3.78	5.325	11.18
14YN1	Yongning(China)	2014	3.67	5.35	11.65
15YN1	Yongning(China)	2015	3.62	5.3125	11.945
16YN2	Yongning(China)	2016	3.68	5.1875	12.815
17YN3	Yongning(China)	2017	3.57333	6.8125	13.795
16YN3	Yongning(China)	2016	3.53	6.35	14.295
17YN4	Yongning(China)	2017	3.63	6.475	14.095
18YN2	Yongning(China)	2018	3.58333	6.625	13.215
16YN4	Yongning(China)	2016	3.44667	6.05	14.075
17YN5	Yongning(China)	2017	3.55333	5.2625	14.35
14YN2	Yongning(China)	2014	3.60333	5.9	13.85
15YN2	Yongning(China)	2015	3.41	6.4875	14.65
16YN5	Yongning(China)	2016	3.41333	6.275	14.04
15YN3	Yongning(China)	2015	3.83667	8.175	13.825
18YN3	Yongning(China)	2018	3.72333	5.55	13.08
13YN2	Yongning(China)	2013	3.89667	5.2125	12.825
14YN3	Yongning(China)	2014	3.63667	5.925	12.11
15YN4	Yongning(China)	2015	3.61667	5.825	13.06
16YN6	Yongning(China)	2016	3.73667	5.9	13.505
17YN6	Yongning(China)	2017	3.59333	6.2875	13.235
18YN4	Yongning(China)	2018	3.78333	6.1875	14.505
14YN4	Yongning(China)	2014	3.87333	5.525	13.22
16YN7	Yongning(China)	2016	3.64	6.3	13.6
17YN7	Yongning(China)	2017	3.66333	5.6875	13.82
14YC1	Yinchuan(China)	2014	3.69	5.6375	13.715
15YC1	Yinchuan(China)	2015	3.77	5.175	13.485
16YC1	Yinchuan(China)	2016	3.71	5.625	14.12
17YC1	Yinchuan(China)	2017	3.81333	5.2125	14.405
18YC1	Yinchuan(China)	2018	3.81	5.175	13.53
17YC2	Yinchuan(China)	2017	3.90333	5.65	15.27
18YC2	Yinchuan(China)	2018	4.07	5.175	13.485
17YC3	Yinchuan(China)	2017	3.72667	6.75	10.875
14YC5	Yinchuan(China)	2014	3.63333	6.05	13.15
15YC2	Yinchuan(China)	2015	3.64667	5.6125	12.71
16YC2	Yinchuan(China)	2016	3.63667	5.225	13.485
17YC4	Yinchuan(China)	2017	3.94	4.8875	14.75
14YC6	Yinchuan(China)	2014	3.56333	6	13.82
15YC3	Yinchuan(China)	2015	3.58	5.8875	12.775
16YC3	Yinchuan(China)	2016	3.63	6.0375	14.46
13YC1	Yinchuan(China)	2013	3.93333	7.0375	13.69
18YC3	Yinchuan(China)	2018	3.83	5.925	14.16
15HL1	Helan(China)	2015	3.75	4.4625	15.255
16HL1	Helan(China)	2016	3.62	5.95	14.005
17HL1	Helan(China)	2017	3.69	5.425	13.41
17HL2	Helan(China)	2017	3.8	4.8375	13.39
18HL1	Helan(China)	2018	3.46	7.1	14.215
15HL2	Helan(China)	2015	3.70667	5.675	14.15
16HL2	Helan(China)	2016	3.77	5.6625	14.135
17HL3	Helan(China)	2017	3.89333	5.175	14.535
17HL4	Helan(China)	2017	3.69	6.3	14.665
18HL2	Helan(China)	2018	3.64667	6.675	14.105
15SZS1	Shizuishan(China)	2015	3.68667	6.0375	13.745
16SZS1	Shizuishan(China)	2016	3.66667	6.45	13.715
17SZS1	Shizuishan(China)	2017	3.65333	6.65	14.44
13SZS1	Shizuishan(China)	2013	3.89667	6.0125	13.69
17CO1	California(USA)	2017	3.64333	6.4	12.42
16CO1	California(USA)	2016	3.63333	6.2875	12.76
16CO2	California(USA)	2016	3.42333	7.5125	12.595
15CO1	California(USA)	2015	3.59667	6.55	14.96
15CO2	California(USA)	2015	3.75	6.05	14.16
15CO3	California(USA)	2015	3.92667	5.775	13.255
14CO1	California(USA)	2014	3.84667	6.8	13.115
14CO2	California(USA)	2014	3.78	6.675	14.36
17BOD1	Bordeaux(France)	2017	3.77667	5.3625	13.115
16BOD3	Bordeaux(France)	2016	3.72667	5.3375	13.275
16BOD4	Bordeaux(France)	2016	3.89333	5.3375	12.91
16BOD5	Bordeaux(France)	2016	3.73333	10.9625	13.225
15BOD1	Bordeaux(France)	2015	3.81667	14.2375	13.33
15BOD2	Bordeaux(France)	2015	3.9	5.55	12.055
15BOD3	Bordeaux(France)	2015	3.54	5.75	12.865
14BOD1	Bordeaux(France)	2014	3.66333	5.85	12.725

## Sheet: Table S2 Quantitative of aroma
Table S2 Quantitative Standards, Calibration Curves, Odor Threshold for Quantification, and Odor Description of Volatile Compounds of Volatile Compounds
No.	Aroma compound	CRIa	LRIa	Retention time(min)	IDc	Quantitative standards	Calibration curves(mg/mL)	R2	Limit of detection, LOD (mg/L)	Limit of quantitative, LOQ(μg/L)	Linear interval(mg/mL)	odor threshold (μg/L)	Odor description
	Esters
1	Butanoic acid, ethyl ester	1033	1032	6.37	B	Isoamyl acetate	y = 1695x + 1.9052	0.9795	3372.19	10200	0.0002~0.0137	20	strawberry, apple, banana
2	Butanoic acid, 2-methyl-, ethyl ester	1050	1048	6.93	B	Isoamyl acetate	y = 1695x + 1.9052	0.9795	3372.19	10200	0.0002~0.0137	1	fruity
3	Butanoic acid, 3-methyl-, ethyl ester	1065	1072	7.48	B	Isoamyl acetate	y = 1695x + 1.9052	0.9795	3372.19	10200	0.0002~0.0137	3	fruity
4	Isoamyl acetate	1119	1127	9.57	A	Isoamyl acetate	y = 1695x + 1.9052	0.9795	3372.19	10200	0.0002~0.0137	30A	banana, fruity, sweet
5	Hexanoic acid, ethyl ester	1235	1236	14.59	B	Isoamyl acetate	y = 1695x + 1.9052	0.9795	3372.19	10200	0.0002~0.0137	14D	fruity, green apple, floral, violet
6	Butanoic acid, 3-methylbutyl ester	1273	1265	15.97	B	Isoamyl acetate	y = 1695x + 1.9052	0.9795	3372.19	10200	0.0002~0.0137
7	Acetic acid, hexyl ester	1290	1287	16.3	B	Isoamyl acetate	y = 1695x + 1.9052	0.9795	3372.19	10200	0.0002~0.0137	670	Apple, pear, floral, green, cherry
8	Butanoic acid, 3-methyl-, 3-methylbutyl ester	1334	1336	17.3	B	Isoamyl acetate	y = 1695x + 1.9052	0.9795	3372.19	10200	0.0002~0.0137
9	Heptanoic acid, ethyl ester	1343	1334	19.06	B	Isoamyl acetate	y = 1695x + 1.9052	0.9795	3372.19	10200	0.0002~0.0137	300	winelike, brandy, fruity
10	Propanoic acid, 2-hydroxy-, ethyl ester	1354	1356	19.44	B	Isoamyl acetate	y = 1695x + 1.9052	0.9795	3372.19	10200	0.0002~0.0137	150000C	fruity, butter
11	Hexanoic acid, 2-methylpropyl ester	1388	1378	19.92	B	Isoamyl acetate	y = 1695x + 1.9052	0.9795	3372.19	10200	0.0002~0.0137
12	Octanoic acid, methyl ester	1388	1378	21.49	B	Isoamyl acetate	y = 1695x + 1.9052	0.9795	3372.19	10200	0.0002~0.0137
13	Octanoic acid, ethyl ester	1456	1450	23.63	B	Isoamyl acetate	y = 1695x + 1.9052	0.9795	3372.19	10200	0.0002~0.0137	5	fruity, fresh
14	Isopentyl hexanoate	1532	1520	24.49	B	Isoamyl acetate	y = 1695x + 1.9052	0.9795	3372.19	10200	0.0002~0.0137
15	Nonanoic acid, ethyl ester	1564	1570	28.55	B	Isoamyl acetate	y = 1695x + 1.9052	0.9795	3372.19	10200	0.0002~0.0137	1300	waxy, fruity
16	Isoamyl lactate	1591	1593	30.64	B	Isoamyl acetate	y = 1695x + 1.9052	0.9795	3372.19	10200	0.0002~0.0137
17	Decanoic acid, methyl ester	1614	1618	32.55	B	Isoamyl acetate	y = 1695x + 1.9052	0.9795	3372.19	10200	0.0002~0.0137	1200	waxy, soap, fruity
18	Butanedioic acid, ethyl methyl ester	1633	1631	35.25	B	Isoamyl acetate	y = 1695x + 1.9052	0.9795	3372.19	10200	0.0002~0.0137
19	Decanoic acid, ethyl ester	1640	1638	35.76	B	Isoamyl acetate	y = 1695x + 1.9052	0.9795	3372.19	10200	0.0002~0.0137	200	fruity, fatty, pleasant
20	Octanoic acid, 3-methylbutyl ester	1658	1657	36.96	B	Isoamyl acetate	y = 1695x + 1.9052	0.9795	3372.19	10200	0.0002~0.0137
21	Butanedioic acid, diethyl ester	1675	1675	38.11	B	Isoamyl acetate	y = 1695x + 1.9052	0.9795	3372.19	10200	0.0002~0.0137	6000C	light fruity, wine
22	Ethyl 9-decenoate	1687	1688	39.04	B	Isoamyl acetate	y = 1695x + 1.9052	0.9795	3372.19	10200	0.0002~0.0137	800	Sweet, floral, fruity, cream
23	Methyl salicylate	1753	1756	42.95	B	Isoamyl acetate	y = 1695x + 1.9052	0.9795	3372.19	10200	0.0002~0.0137	40
24	Benzeneacetic acid, ethyl ester	1774	1781	44.23	B	Isoamyl acetate	y = 1695x + 1.9052	0.9795	3372.19	10200	0.0002~0.0137	73	tobacco, honey
25	Acetic acid, 2-phenylethyl ester	1799	1800	45.72	B	Isoamyl acetate	y = 1695x + 1.9052	0.9795	3372.19	10200	0.0002~0.0137	250	Pleasant, floral
26	Dodecanoic acid, ethyl ester	1843	1835	47.74	B	Isoamyl acetate	y = 1695x + 1.9052	0.9795	3372.19	10200	0.0002~0.0137	1500	Sweet, floral, fruity, cream
27	Pentadecanoic acid,3-methylbutyl ester	1861	1868	48.57	B	Isoamyl acetate	y = 1695x + 1.9052	0.9795	3372.19	10200	0.0002~0.0137
	Alcohols
28	1-Propanol, 2-methyl-	1095	1090	8.78	B	1-Octanol	y = 7009.3x + 0.2289	0.977	1352.83	4099	0.0001~0.0052	40000A	alcohol, winelike, nail polish
29	1-Butanol	1149	1148	10.85	B	1-Octanol	y = 7009.3x + 0.2289	0.977	1352.83	4099	0.0001~0.0052	150000	Medicinal, alcohol
30	1-Butanol, 3-methyl-	1215	1200	13.76	B	1-Octanol	y = 7009.3x + 0.2289	0.977	1352.83	4099	0.0001~0.0052	60000A	whiskey, nail polish
31	1-Pentanol, 3-methyl-	1324	1343	18.95	B	1-Octanol	y = 7009.3x + 0.2289	0.977	1352.83	4099	0.0001~0.0052	1000	pungent, winelike, cocoa, green
32	1-Hexanol	1358	1371	20.13	B	1-Octanol	y = 7009.3x + 0.2289	0.977	1352.83	4099	0.0001~0.0052	8000A	green, grass
33	1-Octanol	1549	1557	30.27	A	1-Octanol	y = 7009.3x + 0.2289	0.977	1352.83	4099	0.0001~0.0052	1200	Intense citrus , roses
34	4-Nonanol, 2,6,8-trimethyl-	1395	1158	30.4	B	1-Octanol	y = 7009.3x + 0.2289	0.977	1352.83	4099	0.0001~0.0052
35	2,3-Butanediol	1577	1573	31.55	B	1-Octanol	y = 7009.3x + 0.2289	0.977	1352.83	4099	0.0001~0.0052	100000	floral, creamy
36	Benzyl alcohol	1866	1869	48.85	B	1-Octanol	y = 7009.3x + 0.2289	0.977	1352.83	4099	0.0001~0.0052	10000F	fruity, floral，sweet, boiled cherry, herbaceous,grass, Paraguay tea, roasted, toasted, moldy
37	Phenylethyl Alcohol	1897	1898	50.34	B	1-Octanol	y = 7009.3x + 0.2289	0.977	1352.83	4099	0.0001~0.0052	1100	Floral, Rose, Honey
	Terpenoids
38	p-Cymene	1264	1268	15.85	B	Linalol	y = 11339x - 0.7495	0.9793	1331.44	4000	0.0001~0.0054	11.4	Citrus, green
39	1-Decanol	1768	1778	43.8	B	Linalol	y = 11339x - 0.7495	0.9793	1331.44	4000	0.0001~0.0054	500E	floral, fruity, waxy, fatty
40	Citronellol	1771	1780	44	B	Linalol	y = 11339x - 0.7495	0.9793	1331.44	4000	0.0001~0.0054	155000	Sweet, citrus like, Green lemon
	Aldehydes and Ketones				B
41	Acetoin	1279	1304	16.6	A	Acetoin	y = 10.473x - 0.048	0.955	93638.8	283800	0.004~0.2533	155000C	Buttery, cream
42	Nonanal	1385	1388	21.14	B	Acetoin	y = 10.473x - 0.048	0.955	93638.8	283800	0.004~0.2533	1000F	Green, slightly
43	Furfural	1453	1460	24.37	B	Acetoin	y = 10.473x - 0.048	0.955	93638.8	283800	0.004~0.2533	14100B	sweet, cake, burnt, almond
44	Decanal	1453	1460	25.73	B	Acetoin	y = 10.473x - 0.048	0.955	93638.8	283800	0.004~0.2533	1000E	soapy, green lemon
45	Benzaldehyde	1506	1506	26.97	B	Acetoin	y = 10.473x - 0.048	0.955	93638.8	283800	0.004~0.2533	2000A	Almond, fragant
	Others
46	Methionol	1708	1721	40.4	A	Methionol	y = 68.22x - 0.2154	0.9815		91300	0.002~0.1288	1000B	meaty, bready, and yeasty
47	Styrene	1241	1248	15.24	C					91300		730	Balsamic, gasoline
a Retention indices(RI) were caculated on DB-WAX30 column (Calculation retention indices (CRI) , Library retention indices(LRI)). b Quantitative ion for peak area evaluation of volatile compounds. c Identification of volatile compounds: A, identified by mass spectrum and RI agreed with standards; B, identified by mass spectrum and RI agreed with similar standards; C, identified by mass spectrum a…
Guth H Quantitation and sensory studies of character impact odorants of different white wine varieties[J]. Journal of Agricultural and Food Chemistry, 1997, 45(8): 3027-3032.
Ferreira V, López R, Cacho J F Quantitative determination of the odorants of young red wines from different grape varieties[J]. Journal of the Science of Food & Agriculture, 2000, 80(11): 1659-1667.
Etievant, P. X. Wine. In ́ Volatile Compounds in Foods and Beverages, 1st ed.; Maarse, H., Ed.; Dekker: New York, 1991; Vol. 44, pp 483−546.
Hua L. Wine tasting[M]. Beijing: China Science Press. 2006.
Buttery R G, Turnbaugh J G, Ling L C Contribution of volatiles to rice aroma[J]. J.agric.food Chem, 1988, 36(5): 1006-1009.
Odour Thresholds Tables. Retrieved September 1, 2016, from http://www.leffingwell.com/odorthre.htm.
Pino J A, Mesa J Contribution of volatile compounds to mango (Mangifera indica L.) aroma[J]. Flavour and Fragrance Journal, 2006, 21(2): 207-213.
Mahattanatawee K, Perez-Cacho P R, Davenport T, et al. Comparison of three lychee cultivar odor profiles using gas chromatography-olfactometry and gas chromatography-sulfur detection[J]. Journal of Agricultural and Food Chemistry, 2007, 55(5): 1939-1944.
Moyano L, Zea L, Moreno J, et al. Analytical study of aromatic series in sherry wines subjected to biological aging[J]. Journal of Agricultural and Food Chemistry, 2002, 50(25): 7356-7361.
Guth H Quantitation and sensory studies of character impact odorants of different white wine varieties[J]. Journal of Agricultural and Food Chemistry, 1997, 45(8): 3027-3032.
Leffingwell & Associates (2004). Odour Thresholds Tables. Retrieved September 1, 2016, from http://www.leffingwell.com/odorthre.htm.
Chaves M, Zea L, Moyano L, et al. Changes in color and odorant compounds during oxidative aging of Pedro Ximenez sweet wines[J]. Journal of Agricultural and Food Chemistry, 2007, 55(9): 3592-3598.
Moyano L, Zea L, Villafuerte L, et al. Comparison of Odor-Active Compounds in Sherry Wines Processed from Ecologically and Conventionally Grown Pedro Ximenez Grapes[J]. Journal of Agricultural and Food Chemistry, 2009, 57(3): 968-973.
Ferreira, V.; Lopez, R.; Cacho, J. F. Quantitative determination ́ of the odorants of young red wines from different grape varieties. J. Sci. Food Agric. 2000, 80, 1659−1667.

## Sheet: Table S3 Q of polyphenol
Table S3 Quantitative Ion, Quantitative Standards, Calibration Curves, and Limit of Quantitative of Polyphenols
No.	polyphenol compounds	Quantitative ion (m/z)a	Retention time (min)	MS/MS fragment ions (m/z)	IDb	Quantitative standards	Calibration curves (mg/L)	R2	Linear interval(mg/L)	Limit of detection, LOD (mg/L)	Limit of quantitative, LOQ (mg/L)
	flavanols
1	Trimer1	865.198	3.695	577, 289	B	Catechin	y = 30338x + 10061	R² = 0.9987	1.1718~75	1.15909	3.5124
2	Trimer2	865.198	6.871	289, 577, 713	B	Catechin	y = 30338x + 10061	R² = 0.9987	1.1718~75	1.15909	3.5124
3	Dimer1	577.135	3.246	289, 407, 425	B	Catechin	y = 30338x + 10061	R² = 0.9987	1.1718~75	1.15909	3.5124
4	Dimer2	577.135	3.479	289, 407, 425, 451	B	Catechin	y = 30338x + 10061	R² = 0.9987	1.1718~75	1.15909	3.5124
5	Dimer3	577.135	4.227	289, 425	B	Catechin	y = 30338x + 10061	R² = 0.9987	1.1718~75	1.15909	3.5124
6	Dimer4	577.135	5.291	289, 425, 451	B	Catechin	y = 30338x + 10061	R² = 0.9987	1.1718~75	1.15909	3.5124
7	Dimer5	577.135	6.937	289, 407, 425	B	Catechin	y = 30338x + 10061	R² = 0.9987	1.1718~75	1.15909	3.5124
8	Dimer6	577.135	11.443	407, 289	B	Catechin	y = 30338x + 10061	R² = 0.9987	1.1718~75	1.15909	3.5124
9	Epicatechin gallate	441.083	9.896	289, 169 ——	A	Epicatechin gallate	y = 115563x + 2245.8	R² = 0.9997	0.0732~4.6875	0.127692	0.386946
10	Gallocatechin	305.067	2.199	——	A	Gallocatechin	y = 21657x - 560.6	R² = 0.9988	0.2929~18.75	1.10647	3.35293
11	Epigallocatechin	305.067	4.34	——	A	Epigallocatechin	y = 54381x - 28796	R² = 0.9974	2.3437~75	13.1733	39.9192
12	Catechin	289.072	4.41	——	A	Catechin	y = 30338x + 10061	R² = 0.9987	1.1718~75	1.15909	3.5124
13	Epicatechin	289.072	7.002	——	A	Epicatechin	y = 28811x + 67007	R² = 0.9996	2.3437~150	5.35932	16.2404
	flavonals
14	Myricetin	317.03	14.369	——	A	Myricetin	y = 48373x - 98386	R² = 0.9989	0.0009~75	4.17816	12.6611
15	Isorhamnetin	315.051	15.45	——	A	Isorhamnetin	y = 434340x + 37868	R² = 0.9953	0.0366~2.3434	0.274164	0.8308
16	Quercetin	301.035	15.25	——	A	Quercetin	y = 94603x + 10930	R² = 0.9998	0.2929~18.75	0.485788	1.47208
	phenolic acid
17	Syringic acid	197.046	6.688	——	A	Syringic acid	y = 6508.9x + 9070.7	R² = 0.9982	1.1718~75	5.45969	16.5445
18	Caffeic acid	179.035	5.74	——	A	Caffeic acid	y = 265455x + 24437	R² = 0.9999	0.2441~15.625	0.168059	0.509268
19	Gallic acid	169.014	1.534	——	A	Gallic acid	y = 15245x + 1992.4	R² = 0.9997	0.2929~18.75	0.591138	1.79133
20	Protocatechuic acid	153.019	2.697	——	A	Protocatechuic acid	y = 11932x + 2432.3	R² = 0.9998	1.1718~75	1.57404	4.76981
a, Quantitative ion for peak area evaluation of volatile compounds. b, Identification of volatile compounds: A, identified by mass spectrum agreed with standards; B, identified by mass spectrum agreed with similar standards.

## Sheet: Table S4 Temp and precip
Table S3 Temperature and Precipitation Records from March to September 2013-2018 in the Six Sub-Regions of Ningxia.
regions	Hongsipu							Qingtongxia						Yongning						Yinchuan						Helan						Shizuishan
years		2013	2014	2015	2016	2017	2018	2013	2014	2015	2016	2017	2018	2013	2014	2015	2016	2017	2018	2013	2014	2015	2016	2017	2018	2013	2014	2015	2016	2017	2018	2013	2014	2015	2016	2017	2018
temperature	March	9℃	8℃	9℃	8℃	6℃	12℃	9℃	9℃	9℃	8℃	6℃	12℃	8℃	7℃	8℃	8℃	6℃	12℃	8℃	7℃	8℃	8℃	6℃	12℃	8℃	7℃	8℃	8℃	6℃	12℃	7℃	6℃	6℃	6℃	4℃	10℃
	April	14℃	16℃	16℃	18℃	13℃	16℃	14℃	14℃	14℃	18℃	13℃	17℃	13℃	16℃	15℃	18℃	13℃	17℃	13℃	16℃	15℃	18℃	13℃	17℃	13℃	16℃	15℃	18℃	13℃	17℃	12℃	15℃	14℃	16℃	13℃	15℃
	May	22℃	21℃	22℃	21℃	19℃	21℃	22℃	22℃	22℃	21℃	19℃	22℃	21℃	20℃	22℃	21℃	19℃	22℃	21℃	20℃	22℃	21℃	19℃	22℃	21℃	20℃	22℃	21℃	19℃	22℃	20℃	19℃	20℃	19℃	19℃	20℃
	June	26℃	26℃	26℃	26℃	23℃	26℃	26℃	26℃	26℃	26℃	23℃	27℃	25℃	25℃	26℃	26℃	23℃	27℃	25℃	25℃	26℃	26℃	23℃	27℃	25℃	25℃	26℃	26℃	23℃	27℃	24℃	24℃	24℃	25℃	23℃	25℃
	July	27℃	28℃	29℃	29℃	30℃	28℃	27℃	27℃	27℃	29℃	30℃	28℃	27℃	27℃	29℃	29℃	30℃	28℃	27℃	27℃	29℃	29℃	30℃	28℃	27℃	27℃	29℃	29℃	30℃	28℃	26℃	27℃	28℃	27℃	28℃	26℃
	August	28℃	25℃	27℃	28℃	26℃	27℃	28℃	28℃	28℃	28℃	26℃	28℃	26℃	24℃	27℃	28℃	27℃	28℃	26℃	24℃	27℃	28℃	27℃	28℃	26℃	24℃	27℃	28℃	27℃	27℃	26℃	24℃	25℃	26℃	26℃	26℃
	September	21℃	22℃	21℃	23℃	22℃	19℃	21℃	21℃	21℃	23℃	23℃	19℃	20℃	21℃	21℃	23℃	23℃	19℃	20℃	21℃	21℃	23℃	23℃	19℃	20℃	21℃	21℃	23℃	23℃	19℃	19℃	20℃	19℃	21℃	21℃	17℃
	average temperature(℃)	21	20.8571	21.4286	21.8571	19.8571	21.2857	21	21	21	21.8571	20	21.8571	20	20	21.1429	21.8571	20.1429	21.8571	20	20	21.1429	21.8571	20.1429	21.8571	20	20	21.1429	21.8571	20.1429	21.7143	19.1429	19.2857	19.4286	20	19.1429	19.8571
precipitation	March	0	0	0	2.3	0.7	1	0	0	0	2.3	1.1	0.5	0	0	0.1	2.8	1.3	1.5	0	0	0.1	2.8	1.3	0.7	0	0	0.1	2.8	1.3	1.5	0.1	0	0	3.1	1.2	1.9
	April	0.1	2.3	2.4	1	0.7	1.3	0.1	0.1	0.1	1	1.1	0.8	0.2	2.4	4.7	1.5	1	2.3	0.2	2.4	4.7	1.5	1	2.5	0.2	2.4	4.7	1.5	0.9	0.7	0.3	3.6	3.9	1.1	1.7	0.9
	May	1.6	0.3	0.6	1.7	0.8	3.5	1.6	1.6	1.6	1.7	0.8	2.7	1.8	0.9	0.5	1.1	1	2.4	1.8	0.9	0.5	1.1	1	2.4	1.8	0.9	0.5	1.1	1	2.1	3.2	1.1	0.9	1.1	2	4.1
	June	1.4	1.9	0.8	2.7	1.9	0.9	1.4	1.4	1.4	2.6	1.9	0.2	1.9	2.6	1	2.5	2.7	0.7	1.9	2.6	1	2.5	2.7	0.7	1.9	2.6	1	2.5	2.7	1.3	4.6	5.7	2.3	2.8	4.3	2.6
	July	3.4	2.6	0.6	2.7	1.9	5.3	3.4	3.4	3.4	5	1.9	5.3	3.6	3.8	0.8	3.5	3	8.4	3.6	3.8	0.8	2.6	3	8.4	3.6	3.8	0.8	2.4	3	13.8	8.2	6	2.8	4.9	3.8	17.1
	August	0.9	3.2	2.1	3.7	2.3	11.7	0.9	0.9	0.9	2.3	2.3	3.7	1.5	3	1.7	3.7	2.1	8.8	1.5	3	1.7	4.7	2.1	8.6	1.5	3	1.7	5.6	2.1	13	3.6	4.6	2.9	11.4	3.1	14
	September	0.9	2.1	3.6	0.8	0.8	2.3	0.9	0.9	0.9	1.9	1.5	1.7	0.8	2	5.9	1.4	1.6	4.3	0.8	2	5.9	1.4	1.6	4.1	0.8	2	5.9	1.4	1.6	4.3	2.3	4	5.7	2.2	1.4	7.5
	Average precipitation(mm)	1.18571	1.77143	1.44286	2.12857	1.3	3.71429	1.18571	1.18571	1.18571	2.4	1.51429	2.12857	1.4	2.1	2.1	2.35714	1.81429	4.05714	1.4	2.1	2.1	2.37143	1.81429	3.91429	1.4	2.1	2.1	2.47143	1.8	5.24286	3.18571	3.57143	2.64286	3.8	2.5	6.87143
